# Supplementary material for: A Triazaspirane Derivative Inhibits Migration and Invasion in PC3 Prostate Cancer Cells
Source: Molecules. 2023 Jun 2;28(11):4524. doi: 10.3390/molecules28114524 (PMC10254162; doi:10.3390/molecules28114524)
Supplement: Supplementary file 1 [file molecules-28-04524-s001.zip]

Archive with 1 entries (1 files):
- molecules-2410204-supplementary.jpeg
